# Supplementary material for: High-Throughput Screening of Antiviral Compounds Using a Recombinant Hepatitis B Virus and Identification of a Possible Infection Inhibitor, Skimmianine
Source: Viruses. 2024 Aug 22;16(8):1346. doi: 10.3390/v16081346 (PMC11360121; doi:10.3390/v16081346)
Supplement: Supplementary file 1 [file viruses-16-01346-s001.zip]

Archive with 1 entries (1 files):
- viruses-3119005-supplementary/Figure S1.pptx
